# Supplementary material for: Acute pancreatitis risk in the diagnosis and management of inflammatory bowel disease: A critical focus
Source: Open Med (Wars). 2025 May 22;20(1):20251189. doi: 10.1515/med-2025-1189 (PMC12103105; doi:10.1515/med-2025-1189)
Supplement: Supplementary Table [file med-2025-1189-sm.xlsx]

## Sheet: Table S1
Supplementary table 1. Details of the GWASs included in the Mendelian randomization
Trait	GWAS ID	Sample size（case/control）	N.SNPs
Acute pancreatitis	finn-b-K11_ACUTPANC	3,022/195,144	16380428
Chronic pancreatitis	finn-b-K11_CHRONPANC	1,737/195,144	16380413
Acohol-induced acute pancreatitis	finn-b-ALCOPANCACU	457/218,335	16380466
Alcohol-induced chronic pancreatitis	finn-b-ALCOPANCCHRON	977/217,815	16380466
rheumatoid arthritis (RA)	ebi-a-GCST90013534	14,361/43,923	13108512
systemic lupus erythematosus (SLE)	ebi-a-GCST003156	5201/9066	7071163
inflammatory bowel disease(IBD)	ebi-a-GCST004131	25,042/34,915	9619016
Crohn‘s disease (CD)	ebi-a-GCST004132	12,194/28,072	9457998
ulcerative colitis (UC)	ebi-a-GCST004133	12,366/33,609	9474559
type 1 diabetes (T1D)	ebi-a-GCST90000529	7,467/10,218	7740245

## Sheet: Table S2
Table S2. Summary information on the SNPs used as instruments variables of CD
se.exposure	samplesize.exposure	pval.exposure	beta.exposure	pos.exposure	chr.exposure	id.exposure	SNP	eaf.exposure	exposure
0.0174	40266	3.98896e-10	-0.1088	155319668	1	ebi-a-GCST004132	rs12131079	0.6779	CD
0.0181	40266	1.17001e-10	-0.1166	200874229	1	ebi-a-GCST004132	rs35730213	0.2744	CD
0.0227	40266	1.23709e-14	-0.1748	206955041	1	ebi-a-GCST004132	rs3122605	0.8489	CD
0.0384	40266	5.10599e-09	-0.2245	160831855	1	ebi-a-GCST004132	rs114802258	0.06461	CD
0.0189	40266	7.74462e-12	-0.1292	197595569	1	ebi-a-GCST004132	rs4316387	0.8042	CD
0.0286	40266	1.77011e-15	-0.2275	114303808	1	ebi-a-GCST004132	rs6679677	0.09145	CD
0.0181	40266	5.10387e-22	0.1748	172857050	1	ebi-a-GCST004132	rs6704109	0.2336	CD
0.0165	40266	5.83983e-97	-0.3447	67681669	1	ebi-a-GCST004132	rs7517847	0.4205	CD
0.0185	40266	9.28966e-14	-0.1376	103065522	2	ebi-a-GCST004132	rs11378157		CD
0.038	40266	1.75198e-08	-0.2144	145509615	2	ebi-a-GCST004132	rs11683692	0.05467	CD
0.0162	40266	3.50268e-12	0.1123	25161236	2	ebi-a-GCST004132	rs4343432	0.4473	CD
0.0163	40266	4.56667e-12	-0.1124	28614401	2	ebi-a-GCST004132	rs11677002	0.4592	CD
0.0179	40266	2.00401e-12	0.1258	231154012	2	ebi-a-GCST004132	rs34004493	0.2465	CD
0.0162	40266	1.51217e-62	0.2704	234185999	2	ebi-a-GCST004132	rs3816234	0.5427	CD
0.0231	40266	2.84971e-14	0.1755	43851246	2	ebi-a-GCST004132	rs55946629	0.1233	CD
0.0163	40266	4.03274e-14	0.1229	61204641	2	ebi-a-GCST004132	rs7608697	0.3628	CD
0.0161	40266	9.72076e-11	-0.104	182308352	2	ebi-a-GCST004132	rs6740847	0.5447	CD
0.016	40266	3.26099e-08	-0.0882	198900288	2	ebi-a-GCST004132	rs1583792	0.5507	CD
0.0212	40266	5.668e-10	-0.1312	188401160	3	ebi-a-GCST004132	rs56116661	0.1938	CD
0.0161	40266	1.93201e-08	0.0904	141109321	3	ebi-a-GCST004132	rs6808936	0.4235	CD
0.017	40266	3.77311e-24	0.1722	49697459	3	ebi-a-GCST004132	rs9836291	0.3241	CD
0.0162	40266	6.46205e-09	-0.0941	53133149	3	ebi-a-GCST004132	rs2581828	0.6103	CD
0.0212	40266	4.11803e-08	0.1164	26047616	4	ebi-a-GCST004132	rs73243877	0.1799	CD
0.0284	40266	1.66495e-12	0.2006	103188709	4	ebi-a-GCST004132	rs13107325	0.07952	CD
0.0163	40266	8.02047e-11	0.106	123560939	4	ebi-a-GCST004132	rs62324212	0.4642	CD
0.0244	40266	3.43795e-16	0.1993	150286845	5	ebi-a-GCST004132	rs6579807	0.16	CD
0.0174	40266	1.38007e-29	0.1969	158829294	5	ebi-a-GCST004132	rs755374	0.327	CD
0.0166	40266	8.25848e-56	0.2605	40411291	5	ebi-a-GCST004132	rs6451494	0.5895	CD
0.0243	40266	3.60828e-11	-0.1612	40530242	5	ebi-a-GCST004132	rs112856973	0.1312	CD
0.0164	40266	1.34586e-15	-0.1314	96247810	5	ebi-a-GCST004132	rs6873866	0.5954	CD
0.016	40266	5.58856e-36	0.2004	131770805	5	ebi-a-GCST004132	rs2188962	0.3867	CD
0.0167	40266	3.24489e-12	0.1162	141526057	5	ebi-a-GCST004132	rs181826	0.6203	CD
0.0198	40266	7.01294e-11	0.1291	20674811	6	ebi-a-GCST004132	rs1012636	0.7942	CD
0.0172	40266	1.17601e-09	-0.1049	91011673	6	ebi-a-GCST004132	rs1321859	0.3628	CD
0.0169	40266	4.0411e-17	0.1423	106459738	6	ebi-a-GCST004132	rs73516754	0.3151	CD
0.0159	40266	9.06776e-23	0.1566	167432766	6	ebi-a-GCST004132	rs35171809	0.4473	CD
0.0316	40266	4.16869e-18	0.2745	31367874	6	ebi-a-GCST004132	rs111281598	0.05865	CD
0.0273	40266	2.386e-09	0.163	32684630	6	ebi-a-GCST004132	rs6941902		CD
0.0163	40266	1.393e-09	-0.0989	21441035	6	ebi-a-GCST004132	rs7753014	0.4801	CD
0.0633	40266	4.30824e-42	0.8602	32247045	6	ebi-a-GCST004132	rs145568234	0.01392	CD
0.0162	40266	1.011e-09	0.0987	127443092	6	ebi-a-GCST004132	rs9482770	0.4105	CD
0.0432	40266	2.56685e-12	0.3027	32450319	6	ebi-a-GCST004132	rs9501641	0.04175	CD
0.0216	40266	4.99505e-08	-0.1179	29751129	6	ebi-a-GCST004132	rs9258357		CD
0.0162	40266	1.48696e-11	-0.1096	159470058	6	ebi-a-GCST004132	rs212409	0.5586	CD
0.0173	40266	8.73373e-12	0.1183	50306780	7	ebi-a-GCST004132	rs9656588	0.6849	CD
0.0247	40266	1.64892e-12	-0.1747	129552540	8	ebi-a-GCST004132	rs938650	0.1044	CD
0.0165	40266	1.15213e-15	0.132	126529074	8	ebi-a-GCST004132	rs4380956	0.6302	CD
0.0344	40266	8.9002e-11	0.2234	145097720	8	ebi-a-GCST004132	rs79832570	0.09344	CD
0.0177	40266	1.75509e-21	0.1687	117547772	9	ebi-a-GCST004132	rs10114470	0.675	CD
0.0169	40266	8.53886e-23	-0.166	4984530	9	ebi-a-GCST004132	rs1887428	0.6282	CD
0.0162	40266	3.14485e-30	0.1848	139266496	9	ebi-a-GCST004132	rs4077515	0.3966	CD
0.0171	40266	4.12572e-11	0.1131	112185596	10	ebi-a-GCST004132	rs10884966	0.3201	CD
0.0261	40266	1.98198e-08	0.1468	6094697	10	ebi-a-GCST004132	rs61839660	0.06958	CD
0.0189	40266	8.31189e-12	-0.1293	30805480	10	ebi-a-GCST004132	rs2002695	0.2525	CD
0.0162	40266	2.34801e-29	0.1827	64438771	10	ebi-a-GCST004132	rs10822050	0.3767	CD
0.0161	40266	2.89468e-11	0.1074	75655628	10	ebi-a-GCST004132	rs2675670	0.5865	CD
0.0167	40266	2.08882e-15	-0.1323	35496626	10	ebi-a-GCST004132	rs1148246	0.6392	CD
0.0179	40266	1.92088e-17	-0.1522	81042475	10	ebi-a-GCST004132	rs1250573	0.2863	CD
0.016	40266	3.43716e-25	-0.1658	101286495	10	ebi-a-GCST004132	rs6584282	0.507	CD
0.0161	40266	8.51334e-28	0.176	76299649	11	ebi-a-GCST004132	rs11236797	0.4503	CD
0.0178	40266	1.06199e-09	0.1083	6493100	12	ebi-a-GCST004132	rs28999107	0.4374	CD
0.0185	40266	4.12696e-09	-0.1089	113163656	12	ebi-a-GCST004132	rs77566919	0.6879	CD
0.0504	40266	1.94581e-21	0.4794	40824663	12	ebi-a-GCST004132	rs34635748	0.02286	CD
0.0189	40266	9.11381e-14	0.141	44475398	13	ebi-a-GCST004132	rs1373904	0.2256	CD
0.0161	40266	1.243e-09	0.0975	69282887	14	ebi-a-GCST004132	rs194746	0.4712	CD
0.0267	40266	8.31381e-14	0.199	88417517	14	ebi-a-GCST004132	rs3850378	0.1054	CD
0.0187	40266	2.261e-19	0.1684	67441750	15	ebi-a-GCST004132	rs72743461	0.2147	CD
0.0182	40266	2.63003e-09	-0.1082	11344903	16	ebi-a-GCST004132	rs2021511	0.2962	CD
0.0167	40266	8.86748e-14	0.1243	28494421	16	ebi-a-GCST004132	rs42861	0.3946	CD
0.0174	40266	1.79887e-108	0.385	50756881	16	ebi-a-GCST004132	rs2076756	0.2256	CD
0.0209	40266	2.09002e-10	-0.1327	50353529	16	ebi-a-GCST004132	rs7195228	0.1879	CD
0.0382	40266	6.04505e-47	0.5495	50866917	16	ebi-a-GCST004132	rs72798422	0.03777	CD
0.0176	40266	1.26099e-09	0.1067	82867456	16	ebi-a-GCST004132	rs10492862		CD
0.0163	40266	5.15003e-10	0.1016	25856486	17	ebi-a-GCST004132	rs2948542	0.6173	CD
0.0181	40266	2.49172e-17	-0.1531	32617265	17	ebi-a-GCST004132	rs714910	0.3201	CD
0.016	40266	4.31023e-19	0.1426	38043649	17	ebi-a-GCST004132	rs12936409	0.4722	CD
0.0162	40266	1.79515e-12	-0.1142	40514201	17	ebi-a-GCST004132	rs744166	0.4145	CD
0.0244	40266	1.34091e-20	0.2268	12818922	18	ebi-a-GCST004132	rs80262450	0.08946	CD
0.047	40266	2.69215e-15	-0.3712	10492274	19	ebi-a-GCST004132	rs144309607	0.03082	CD
0.0201	40266	8.61192e-13	0.144	33753200	19	ebi-a-GCST004132	rs62126620	0.2018	CD
0.0193	40266	6.03115e-21	0.1811	1123652	19	ebi-a-GCST004132	rs4807570	0.1998	CD
0.0162	40266	2.32809e-11	0.1084	49206417	19	ebi-a-GCST004132	rs492602	0.4414	CD
0.0167	40266	2.61517e-13	0.1223	62329099	20	ebi-a-GCST004132	rs6062496	0.5994	CD
0.0165	40266	2.64911e-11	-0.1098	44634912	20	ebi-a-GCST004132	rs3761158	0.4155	CD
0.0163	40266	1.58891e-27	-0.1769	16816017	21	ebi-a-GCST004132	rs1297264	0.4384	CD
0.0165	40266	1.13999e-14	0.1277	34776695	21	ebi-a-GCST004132	rs2284553	0.6193	CD
0.0162	40266	2.02582e-19	-0.1456	45613825	21	ebi-a-GCST004132	rs2838517	0.6163	CD
0.0223	40266	6.83754e-21	-0.2087	39660829	22	ebi-a-GCST004132	rs2143178	0.167	CD
0.0206	40266	3.02273e-16	0.1687	21916166	22	ebi-a-GCST004132	rs5754100	0.1839	CD

## Sheet: Table S3
Table S3. Summary information on the SNPs used as instruments variables of IBD
se.exposure	chr.exposure	pval.exposure	beta.exposure	samplesize.exposure	pos.exposure	id.exposure	SNP	eaf.exposure	exposure
0.0142	1	1.02e-09	0.087	59957	172844250	ebi-a-GCST004131	rs12136659	0.2515	IBD
0.0149	1	3.63413e-11	0.0985	59957	197701376	ebi-a-GCST004131	rs2488398	0.1899	IBD
0.0164	1	1.57616e-15	0.1308	59957	8168261	ebi-a-GCST004131	rs10746475	0.83	IBD
0.0124	1	4.79954e-21	-0.1172	59957	20227723	ebi-a-GCST004131	rs4654925		IBD
0.0332	1	2.88902e-08	-0.1844	59957	39802381	ebi-a-GCST004131	rs112936798	0.02187	IBD
0.014	1	7.50067e-22	-0.1346	59957	200874229	ebi-a-GCST004131	rs35730213	0.2744	IBD
0.0165	1	4.0411e-31	0.1911	59957	206943968	ebi-a-GCST004131	rs3024493	0.166	IBD
0.0124	1	4.45995e-10	0.0773	59957	67656286	ebi-a-GCST004131	rs11209013	0.5249	IBD
0.0294	1	4.59198e-111	-0.6578	59957	67707690	ebi-a-GCST004131	rs11581607	0.06163	IBD
0.0128	1	2.98401e-11	-0.0848	59957	150679033	ebi-a-GCST004131	rs1336900	0.4095	IBD
0.0133	1	1.94178e-20	-0.123	59957	161472158	ebi-a-GCST004131	rs10800309	0.6998	IBD
0.0163	1	2.75201e-08	0.0907	59957	1215424	ebi-a-GCST004131	rs1268339	0.2167	IBD
0.016	1	3.78617e-13	0.1164	59957	20140036	ebi-a-GCST004131	rs1317209	0.1809	IBD
0.014	1	1.72199e-10	-0.0892	59957	20142413	ebi-a-GCST004131	rs3820330	0.3002	IBD
0.0125	1	3.15399e-10	0.0783	59957	155142229	ebi-a-GCST004131	rs4276914	0.494	IBD
0.0134	1	3.83204e-09	0.0789	59957	160851534	ebi-a-GCST004131	rs7532133	0.6769	IBD
0.0126	2	1.37088e-13	-0.0931	59957	28614401	ebi-a-GCST004131	rs11677002	0.4592	IBD
0.018	2	5.45381e-13	0.1298	59957	43851246	ebi-a-GCST004131	rs55946629	0.1233	IBD
0.013	2	7.62957e-15	0.1011	59957	241574401	ebi-a-GCST004131	rs4676408	0.5119	IBD
0.0126	2	1.67109e-28	0.1395	59957	61204641	ebi-a-GCST004131	rs7608697	0.3628	IBD
0.0205	2	2.557e-08	-0.1143	59957	187502846	ebi-a-GCST004131	rs13422838	0.09543	IBD
0.0132	2	1.546e-09	-0.0797	59957	199629721	ebi-a-GCST004131	rs62180107	0.3688	IBD
0.0124	2	5.12153e-29	0.1391	59957	234179690	ebi-a-GCST004131	rs3792111	0.5368	IBD
0.0123	2	8.89611e-12	-0.0843	59957	102931550	ebi-a-GCST004131	rs1558619	0.493	IBD
0.0151	2	4.65479e-11	0.0996	59957	25195577	ebi-a-GCST004131	rs76286777	0.2048	IBD
0.0202	2	2.298e-08	-0.1129	59957	145486323	ebi-a-GCST004131	rs72852162	0.1103	IBD
0.0125	2	1.21787e-13	-0.0924	59957	182308352	ebi-a-GCST004131	rs6740847	0.5447	IBD
0.0125	2	4.489e-10	-0.078	59957	219046122	ebi-a-GCST004131	rs62183956	0.5	IBD
0.0131	3	1.21899e-35	0.1635	59957	49714225	ebi-a-GCST004131	rs1131095	0.3241	IBD
0.0163	3	9.27107e-10	-0.1	59957	188401160	ebi-a-GCST004131	rs56116661	0.1938	IBD
0.0417	3	3.71604e-08	0.2293	59957	17184935	ebi-a-GCST004131	rs77272631	0.04076	IBD
0.0124	3	2.67399e-08	-0.0692	59957	101023748	ebi-a-GCST004131	rs503734	0.5139	IBD
0.014	3	2.54097e-09	-0.0832	59957	71175495	ebi-a-GCST004131	rs2593855	0.325	IBD
0.0127	4	4.80098e-08	0.0694	59957	38588453	ebi-a-GCST004131	rs11734570	0.4473	IBD
0.0127	4	2.67424e-12	0.0886	59957	123560939	ebi-a-GCST004131	rs62324212	0.4642	IBD
0.0155	5	3.36667e-14	-0.1179	59957	40207142	ebi-a-GCST004131	rs4957256	0.2326	IBD
0.0125	5	5.16702e-09	0.0731	59957	149605994	ebi-a-GCST004131	rs17656349	0.5646	IBD
0.0189	5	4.0059e-11	0.125	59957	150286845	ebi-a-GCST004131	rs6579807	0.16	IBD
0.0127	5	3.48418e-40	0.1689	59957	40414419	ebi-a-GCST004131	rs1445004	0.5895	IBD
0.0142	5	4.226e-08	-0.0776	59957	158614045	ebi-a-GCST004131	rs62378712	0.2634	IBD
0.0128	5	6.14752e-13	-0.0919	59957	96247810	ebi-a-GCST004131	rs6873866	0.5954	IBD
0.0129	5	1.94599e-10	0.0819	59957	141514582	ebi-a-GCST004131	rs10041497	0.6203	IBD
0.0134	5	1.58599e-39	0.1767	59957	158829294	ebi-a-GCST004131	rs755374	0.327	IBD
0.0138	5	1.77101e-10	0.0877	59957	176798040	ebi-a-GCST004131	rs56235845	0.341	IBD
0.0125	5	1.10002e-27	0.1366	59957	131733397	ebi-a-GCST004131	rs11739135	0.3738	IBD
0.0124	5	1.45101e-08	0.0702	59957	111848890	ebi-a-GCST004131	rs341295	0.4652	IBD
0.0133	6	1.56315e-14	0.1019	59957	106449085	ebi-a-GCST004131	rs11152949	0.3032	IBD
0.0159	6	3.38766e-11	0.1053	59957	14716017	ebi-a-GCST004131	rs1267496	0.7694	IBD
0.0476	6	4.73042e-73	0.86	59957	32247045	ebi-a-GCST004131	rs145568234	0.01392	IBD
0.0153	6	3.74973e-28	-0.1687	59957	32773497	ebi-a-GCST004131	rs6457681	0.2197	IBD
0.0152	6	7.13839e-12	0.1043	59957	20678430	ebi-a-GCST004131	rs4712528	0.7932	IBD
0.036	6	3.13906e-15	0.2836	59957	31492353	ebi-a-GCST004131	rs143210366	0.03976	IBD
0.0129	6	2.40198e-10	-0.0818	59957	90931858	ebi-a-GCST004131	rs62408218	0.3757	IBD
0.013	6	1.05901e-08	-0.0743	59957	159472295	ebi-a-GCST004131	rs212402	0.6431	IBD
0.0237	6	2.28402e-11	-0.1583	59957	31923654	ebi-a-GCST004131	rs34140409	0.1272	IBD
0.0149	6	6.64095e-09	0.0863	59957	137959235	ebi-a-GCST004131	rs6933404	0.169	IBD
0.0123	6	1.15611e-18	0.1088	59957	167432766	ebi-a-GCST004131	rs35171809	0.4473	IBD
0.0127	7	4.94311e-16	-0.1033	59957	107480901	ebi-a-GCST004131	rs10953551	0.6034	IBD
0.0128	7	3.03802e-10	-0.0805	59957	148435339	ebi-a-GCST004131	rs243505	0.4185	IBD
0.0242	7	3.26099e-08	-0.1338	59957	20577298	ebi-a-GCST004131	rs149169037	0.07555	IBD
0.0133	7	4.50402e-11	0.0879	59957	50304461	ebi-a-GCST004131	rs1456896	0.6869	IBD
0.0131	7	1.97102e-08	-0.0737	59957	100522355	ebi-a-GCST004131	rs62482552	0.5726	IBD
0.0152	7	3.879e-08	-0.0837	59957	6545188	ebi-a-GCST004131	rs11768365	0.1968	IBD
0.0669	8	8.94891e-09	-0.3848	59957	21986850	ebi-a-GCST004131	rs78771661	0.02485	IBD
0.0127	8	1.11995e-12	0.0907	59957	126529074	ebi-a-GCST004131	rs4380956	0.6302	IBD
0.0189	8	1.41299e-08	-0.1074	59957	129552540	ebi-a-GCST004131	rs938650	0.1044	IBD
0.0131	9	2.46093e-36	-0.1643	59957	4984530	ebi-a-GCST004131	rs1887428	0.6282	IBD
0.0137	9	4.09826e-27	0.1475	59957	117547772	ebi-a-GCST004131	rs10114470	0.675	IBD
0.0125	9	3.51965e-36	0.1574	59957	139269198	ebi-a-GCST004131	rs3829110	0.3936	IBD
0.0138	10	1.10688e-12	-0.098	59957	81042475	ebi-a-GCST004131	rs1250573	0.2863	IBD
0.0136	10	3.98566e-13	-0.099	59957	30690376	ebi-a-GCST004131	rs10826797	0.3101	IBD
0.0124	10	1.19399e-34	-0.152	59957	101286495	ebi-a-GCST004131	rs6584282	0.507	IBD
0.0133	10	2.74397e-09	0.0792	59957	112186148	ebi-a-GCST004131	rs11195128	0.3201	IBD
0.0131	10	3.11817e-13	0.0951	59957	35492832	ebi-a-GCST004131	rs2384352	0.3419	IBD
0.0126	10	2.29826e-36	0.1585	59957	64445564	ebi-a-GCST004131	rs10761659	0.503	IBD
0.0125	10	1.38299e-08	0.071	59957	94429467	ebi-a-GCST004131	rs7918084	0.5398	IBD
0.017	10	1.17899e-09	-0.1031	59957	126439381	ebi-a-GCST004131	rs111456533	0.167	IBD
0.0148	11	2.44e-08	0.0827	59957	128385906	ebi-a-GCST004131	rs11221335	0.2445	IBD
0.0125	11	7.18787e-33	0.1488	59957	76299649	ebi-a-GCST004131	rs11236797	0.4503	IBD
0.013	12	1.75914e-11	0.0874	59957	112610714	ebi-a-GCST004131	rs11066188	0.4135	IBD
0.0411	12	4.53211e-17	0.3452	59957	40822098	ebi-a-GCST004131	rs117981694	0.02286	IBD
0.0127	12	1.27497e-25	0.1324	59957	68492980	ebi-a-GCST004131	rs12825700	0.3598	IBD
0.0145	13	1.89889e-11	0.0971	59957	27542030	ebi-a-GCST004131	rs3897234	0.2336	IBD
0.0305	13	1.13e-09	-0.1857	59957	40836270	ebi-a-GCST004131	rs140933577	0.03678	IBD
0.0124	14	1.83612e-11	0.0833	59957	69282887	ebi-a-GCST004131	rs194746	0.4712	IBD
0.0207	14	1.10002e-13	0.1536	59957	88417517	ebi-a-GCST004131	rs3850378	0.1054	IBD
0.1782	15	6.27047e-14	1.3366	59957	80205354	ebi-a-GCST004131	rs1864239	0.01889	IBD
0.0145	15	1.37088e-21	0.1382	59957	67455630	ebi-a-GCST004131	rs56062135	0.2147	IBD
0.0155	16	2.05698e-08	-0.0872	59957	23855853	ebi-a-GCST004131	rs7190426	0.1879	IBD
0.0137	16	6.54636e-16	-0.1105	59957	28489342	ebi-a-GCST004131	rs28374519	0.4612	IBD
0.0172	16	8.76799e-11	-0.1116	59957	50383077	ebi-a-GCST004131	rs9934775	0.1581	IBD
0.0327	16	2.99089e-17	0.2765	59957	50885211	ebi-a-GCST004131	rs8056255	0.03678	IBD
0.0362	16	5.18442e-11	-0.2374	59957	81916912	ebi-a-GCST004131	rs11548656	0.03976	IBD
0.0138	16	7.82889e-46	0.1961	59957	50758849	ebi-a-GCST004131	rs749910	0.2256	IBD
0.0126	16	4.96101e-10	0.0783	59957	11367477	ebi-a-GCST004131	rs2301127	0.5209	IBD
0.0169	16	2.50496e-11	0.113	59957	86014241	ebi-a-GCST004131	rs16940202	0.1889	IBD
0.0124	17	7.72681e-30	0.1406	59957	38043649	ebi-a-GCST004131	rs12936409	0.4722	IBD
0.0126	17	1.33999e-18	-0.1109	59957	40514201	ebi-a-GCST004131	rs744166	0.4145	IBD
0.0139	17	6.22874e-12	-0.0959	59957	32617265	ebi-a-GCST004131	rs714910	0.3201	IBD
0.018	17	2.47286e-13	-0.1319	59957	70611194	ebi-a-GCST004131	rs113846785		IBD
0.0147	18	7.49894e-09	-0.0851	59957	46404813	ebi-a-GCST004131	rs1319951	0.2475	IBD
0.019	18	1.04112e-16	0.1581	59957	12818922	ebi-a-GCST004131	rs80262450	0.08946	IBD
0.0152	19	4.23936e-17	0.1281	59957	1123378	ebi-a-GCST004131	rs4807569	0.1988	IBD
0.0276	19	1.632e-09	-0.1665	59957	10626375	ebi-a-GCST004131	rs7256518	0.9503	IBD
0.0166	19	2.60016e-17	0.1407	59957	33748183	ebi-a-GCST004131	rs62126610	0.174	IBD
0.0157	19	1.83612e-12	-0.1107	59957	10496621	ebi-a-GCST004131	rs11669299	0.172	IBD
0.0129	20	2.82618e-26	0.137	59957	62329099	ebi-a-GCST004131	rs6062496	0.5994	IBD
0.0138	20	1.23001e-08	0.0786	59957	6093889	ebi-a-GCST004131	rs4256018	0.2783	IBD
0.0135	20	1.07103e-17	0.1156	59957	43065028	ebi-a-GCST004131	rs6017342	0.5199	IBD
0.0134	20	4.548e-08	-0.0734	59957	48955595	ebi-a-GCST004131	rs6063502	0.4016	IBD
0.0132	20	7.377e-10	-0.0813	59957	57855032	ebi-a-GCST004131	rs154873	0.3519	IBD
0.0126	21	3.98016e-31	-0.1462	59957	16816017	ebi-a-GCST004131	rs1297264	0.4384	IBD
0.0146	21	1.95884e-29	-0.1643	59957	40466299	ebi-a-GCST004131	rs2836881	0.2575	IBD
0.0125	21	1.83485e-24	-0.128	59957	45613825	ebi-a-GCST004131	rs2838517	0.6163	IBD
0.0171	22	4.59515e-24	-0.1732	59957	39659773	ebi-a-GCST004131	rs2413583	0.165	IBD
0.016	22	7.14003e-16	0.1293	59957	21916166	ebi-a-GCST004131	rs5754100	0.1839	IBD
0.013	22	1.467e-08	0.0734	59957	30526632	ebi-a-GCST004131	rs5763793	0.3628	IBD

## Sheet: Table S4
Table S4. Summary information on the SNPs used as instruments variables of RA
chr.exposure	pos.exposure	beta.exposure	se.exposure	pval.exposure	samplesize.exposure	id.exposure	SNP	eaf.exposure	exposure
1	154425456	-0.0751	0.0116	1.013e-10	58284	ebi-a-GCST90013534	rs12126142	0.2969	RA
1	157669278	0.0744	0.0115	9.64495e-11	58284	ebi-a-GCST90013534	rs3761959	0.3069	RA
1	173299743	-0.2018	0.0348	6.32805e-09	58284	ebi-a-GCST90013534	rs61828284	0.0386	RA
1	2483961	-0.0921	0.0123	6.04366e-14	58284	ebi-a-GCST90013534	rs2258734	0.2989	RA
1	38278579	0.0914	0.0136	1.66418e-11	58284	ebi-a-GCST90013534	rs28411352	0.1803	RA
1	17672730	-0.1282	0.0121	3.75232e-26	58284	ebi-a-GCST90013534	rs2301888	0.3847	RA
1	114303808	0.591	0.023	1.40929e-145	58284	ebi-a-GCST90013534	rs6679677	0.0563	RA
1	173166247	0.0797	0.0133	1.89701e-09	58284	ebi-a-GCST90013534	rs1234313	0.6075	RA
1	17412501	-0.0885	0.0135	6.20297e-11	58284	ebi-a-GCST90013534	rs2076616	0.6098	RA
1	186632317	-0.0847	0.0152	2.357e-08	58284	ebi-a-GCST90013534	rs10911902	0.1246	RA
2	74219615	-0.1234	0.0214	7.86303e-09	58284	ebi-a-GCST90013534	rs28421442	0.1569	RA
2	61092858	0.1025	0.0152	1.58891e-11	58284	ebi-a-GCST90013534	rs12466919	0.1733	RA
2	100760172	-0.0995	0.0114	2.01094e-18	58284	ebi-a-GCST90013534	rs11123811	0.6512	RA
2	191943742	0.1466	0.0129	4.32215e-30	58284	ebi-a-GCST90013534	rs11889341	0.2112	RA
2	65598300	-0.1012	0.0131	1.14393e-14	58284	ebi-a-GCST90013534	rs1858037	0.4074	RA
2	30445322	0.0818	0.0119	6.76862e-12	58284	ebi-a-GCST90013534	rs1355208	0.6377	RA
2	204738919	-0.1261	0.0124	3.31513e-24	58284	ebi-a-GCST90013534	rs3087243	0.226	RA
3	27764623	0.0863	0.0131	3.93641e-11	58284	ebi-a-GCST90013534	rs3806624	0.7654	RA
3	17053499	0.075	0.0117	1.75699e-10	58284	ebi-a-GCST90013534	rs4602367	0.6972	RA
4	10726520	0.0989	0.0131	4.29042e-14	58284	ebi-a-GCST90013534	rs13103285	0.4018	RA
4	26111593	0.1422	0.017	7.16638e-17	58284	ebi-a-GCST90013534	rs34046593	0.1573	RA
5	102603701	-0.0914	0.0146	3.95804e-10	58284	ebi-a-GCST90013534	rs403214	0.5533	RA
5	10704797	0.0668	0.0122	4.62104e-08	58284	ebi-a-GCST90013534	rs2918392	0.6939	RA
5	55444683	-0.1956	0.0184	1.94089e-26	58284	ebi-a-GCST90013534	rs7731626	0.1669	RA
5	133423890	-0.089	0.0144	6.03601e-10	58284	ebi-a-GCST90013534	rs244685	0.7884	RA
6	29506431	-0.2534	0.0222	2.91273e-30	58284	ebi-a-GCST90013534	rs3025669	0.1605	RA
6	29751129	0.1874	0.0194	5.76501e-22	58284	ebi-a-GCST90013534	rs9258357	0.8345	RA
6	32019382	0.7878	0.0364	1.29122e-103	58284	ebi-a-GCST90013534	rs115521560	0.5239	RA
6	32586794	0.4888	0.0128	1e-200	58284	ebi-a-GCST90013534	rs9271365	0.5857	RA
6	106676470	0.1037	0.0176	3.57396e-09	58284	ebi-a-GCST90013534	rs62422878	0.0879	RA
6	14107197	0.1382	0.0204	1.35394e-11	58284	ebi-a-GCST90013534	rs12530098	0.1223	RA
6	29748690	-0.1165	0.0131	4.5436e-19	58284	ebi-a-GCST90013534	rs1611236	0.212	RA
6	32179319	0.699	0.0402	1.1051e-67	58284	ebi-a-GCST90013534	rs71565312	0.0146	RA
6	159489791	0.1058	0.0147	6.65733e-13	58284	ebi-a-GCST90013534	rs212389	0.4297	RA
6	30775277	0.191	0.0188	3.82032e-24	58284	ebi-a-GCST90013534	rs112733823	0.0668	RA
6	31449736	0.3833	0.0235	8.6836e-60	58284	ebi-a-GCST90013534	rs139395255	0.1839	RA
6	31868765	0.488	0.0441	1.81593e-28	58284	ebi-a-GCST90013534	rs114508013	0.0149	RA
6	32450089	0.6519	0.0169	1e-200	58284	ebi-a-GCST90013534	rs5020946	0.4122	RA
6	31976752	-0.6134	0.0876	2.474e-12	58284	ebi-a-GCST90013534	rs41316148	0.4004	RA
6	44233921	0.1964	0.0187	6.49232e-26	58284	ebi-a-GCST90013534	rs2233424	0.1933	RA
6	138230389	0.2835	0.0253	3.46817e-29	58284	ebi-a-GCST90013534	rs7749323	0.0461	RA
6	382537	-0.089	0.0137	9.25977e-11	58284	ebi-a-GCST90013534	rs9405192	0.3995	RA
6	29931663	-0.1359	0.0193	1.88105e-12	58284	ebi-a-GCST90013534	rs11754264	0.2742	RA
6	32268953	-0.4379	0.0452	3.29079e-22	58284	ebi-a-GCST90013534	rs146305655	0.0141	RA
6	44284508	0.1597	0.0205	6.83282e-15	58284	ebi-a-GCST90013534	rs76153210	0.2047	RA
6	167540842	-0.1539	0.0116	4.12572e-40	58284	ebi-a-GCST90013534	rs1571878	0.3952	RA
7	74126034	0.381	0.0424	2.44681e-19	58284	ebi-a-GCST90013534	rs117026326	0.1113	RA
7	92239144	0.0871	0.0153	1.28499e-08	58284	ebi-a-GCST90013534	rs42034	0.465	RA
7	28166442	-0.0782	0.0134	5.37205e-09	58284	ebi-a-GCST90013534	rs740122	0.4193	RA
7	74016979	0.249	0.0349	9.52138e-13	58284	ebi-a-GCST90013534	rs4717901	0.1939	RA
7	128576086	0.1236	0.0137	1.86681e-19	58284	ebi-a-GCST90013534	rs3757387	0.5585	RA
8	11348961	0.1127	0.0128	1.49589e-18	58284	ebi-a-GCST90013534	rs9693589	0.4006	RA
9	123668199	-0.0784	0.0121	9.72971e-11	58284	ebi-a-GCST90013534	rs10435844	0.4942	RA
9	34710338	0.1153	0.0149	9.91745e-15	58284	ebi-a-GCST90013534	rs11574914	0.1513	RA
10	6100725	0.0991	0.0125	1.98381e-15	58284	ebi-a-GCST90013534	rs3134883	0.2065	RA
10	6517167	0.0829	0.0134	6.17007e-10	58284	ebi-a-GCST90013534	rs502919	0.4349	RA
10	50025396	-0.0847	0.012	1.41612e-12	58284	ebi-a-GCST90013534	rs7097397	0.4	RA
10	63779871	0.1487	0.0143	3.12608e-25	58284	ebi-a-GCST90013534	rs71508903	0.1689	RA
10	8095340	-0.0725	0.0122	2.51397e-09	58284	ebi-a-GCST90013534	rs2275806	0.4361	RA
10	31411355	0.0671	0.0114	4.41601e-09	58284	ebi-a-GCST90013534	rs1538981	0.3568	RA
10	64036881	0.1202	0.0181	3.01093e-11	58284	ebi-a-GCST90013534	rs6479800	0.4059	RA
11	128494441	-0.0797	0.0128	4.63895e-10	58284	ebi-a-GCST90013534	rs7105899	0.3079	RA
11	118743772	0.134	0.0178	5.57057e-14	58284	ebi-a-GCST90013534	rs6421571	0.8967	RA
11	9752741	0.083	0.0131	2.70402e-10	58284	ebi-a-GCST90013534	rs9943599	0.3545	RA
11	72411787	-0.0851	0.014	1.068e-09	58284	ebi-a-GCST90013534	rs34502849	0.2473	RA
11	95311422	0.0982	0.017	7.84802e-09	58284	ebi-a-GCST90013534	rs4409785	0.4338	RA
11	64042997	-0.1067	0.0175	1.11301e-09	58284	ebi-a-GCST90013534	rs660442	0.0936	RA
12	24813281	0.0856	0.0156	3.75301e-08	58284	ebi-a-GCST90013534	rs4963581	0.5109	RA
12	56469185	0.0878	0.0125	2.20699e-12	58284	ebi-a-GCST90013534	rs4622308	0.4615	RA
13	40355913	0.114	0.0126	1.94089e-19	58284	ebi-a-GCST90013534	rs9532434	0.7956	RA
14	69267695	0.0845	0.0126	2.28613e-11	58284	ebi-a-GCST90013534	rs1595260	0.7851	RA
14	68760141	0.1069	0.0144	1.02212e-13	58284	ebi-a-GCST90013534	rs1950897	0.5178	RA
14	105388182	0.1617	0.0179	1.7108e-19	58284	ebi-a-GCST90013534	rs2841275	0.6245	RA
15	70010647	0.1366	0.0158	6.11223e-18	58284	ebi-a-GCST90013534	rs7170107	0.1214	RA
15	38834033	0.1244	0.0123	4.46581e-24	58284	ebi-a-GCST90013534	rs8032939	0.6126	RA
16	30626616	0.0867	0.0157	3.04299e-08	58284	ebi-a-GCST90013534	rs12918327	0.1118	RA
16	11833886	0.0701	0.0119	4.142e-09	58284	ebi-a-GCST90013534	rs7206670	0.3852	RA
16	86016401	0.0906	0.0136	2.30303e-11	58284	ebi-a-GCST90013534	rs9927316	0.2837	RA
17	38067020	0.0743	0.012	5.85504e-10	58284	ebi-a-GCST90013534	rs4795400	0.2452	RA
18	12797694	0.0903	0.0119	2.64972e-14	58284	ebi-a-GCST90013534	rs2847297	0.5197	RA
19	10463118	-0.3801	0.0474	1.07895e-15	58284	ebi-a-GCST90013534	rs34536443	0.5217	RA
20	62484008	-0.1074	0.0171	3.19396e-10	58284	ebi-a-GCST90013534	rs6011186	0.3342	RA
20	44746982	0.1052	0.0127	1.13006e-16	58284	ebi-a-GCST90013534	rs1883832	0.7483	RA
21	45653764	-0.0894	0.0143	4.27504e-10	58284	ebi-a-GCST90013534	rs7278257	0.4578	RA
21	43855067	-0.0976	0.0132	1.48115e-13	58284	ebi-a-GCST90013534	rs1893592	0.4611	RA
21	45707976	0.1029	0.0182	1.46501e-08	58284	ebi-a-GCST90013534	rs2073609	0.3599	RA
21	34775444	-0.0823	0.0137	1.81401e-09	58284	ebi-a-GCST90013534	rs8126756	0.5461	RA
22	39747780	0.1296	0.014	1.69005e-20	58284	ebi-a-GCST90013534	rs2069235	0.3771	RA
22	21916361	0.0891	0.0139	1.355e-10	58284	ebi-a-GCST90013534	rs5754104	0.2317	RA
X	78466147	-0.0787	0.0134	4.79104e-09	58284	ebi-a-GCST90013534	rs5912815	0.5853	RA

## Sheet: Table S5
Table S5. Summary information on the SNPs used as instruments variables of SLE
pos.exposure	chr.exposure	samplesize.exposure	pval.exposure	se.exposure	beta.exposure	id.exposure	SNP	eaf.exposure	exposure
114303808	1	14267	4.54569e-13	0.0464854	0.336472	ebi-a-GCST003156	rs6679677	0.09145	SLE
15229101	1	14267	9.3994e-11	0.0423755	0.274437	ebi-a-GCST003156	rs4661543	0.8728	SLE
173251856	1	14267	1.64778e-15	0.0309918	-0.24686	ebi-a-GCST003156	rs10912578	0.6988	SLE
183542323	1	14267	1.81384e-59	0.0498642	0.81093	ebi-a-GCST003156	rs17849501	0.05964	SLE
161478810	1	14267	6.64049e-12	0.0289651	0.198851	ebi-a-GCST003156	rs6671847	0.4871	SLE
173314540	1	14267	5.06641e-11	0.0339693	0.223144	ebi-a-GCST003156	rs4916215	0.7455	SLE
183558174	1	14267	1.36584e-08	0.0578595	-0.328504	ebi-a-GCST003156	rs12094036	0.08151	SLE
113829869	2	14267	1.64702e-83	0.0290336	-0.562119	ebi-a-GCST003156	rs13019891	0.4513	SLE
233288667	2	14267	1.13318e-42	0.0429292	0.587787	ebi-a-GCST003156	rs2573219	0.08648	SLE
223961877	2	14267	4.96261e-09	0.0424835	-0.248461	ebi-a-GCST003156	rs10200680	0.1441	SLE
65654364	2	14267	8.603e-09	0.0323703	0.18633	ebi-a-GCST003156	rs268124	0.7256	SLE
191939187	2	14267	7.62009e-09	0.045245	0.261365	ebi-a-GCST003156	rs2459611	0.8748	SLE
191958656	2	14267	9.73195e-66	0.0326791	-0.559616	ebi-a-GCST003156	rs4274624	0.7684	SLE
213890232	2	14267	2.03803e-08	0.0412056	-0.231112	ebi-a-GCST003156	rs10048743	0.8588	SLE
40282854	2	14267	4.08056e-09	0.104778	-0.616186	ebi-a-GCST003156	rs34703115	0.0328	SLE
146601295	3	14267	2.79254e-16	0.0401497	-0.328504	ebi-a-GCST003156	rs1464446	0.1789	SLE
129084581	3	14267	2.25736e-36	0.0492727	0.620577	ebi-a-GCST003156	rs9852014	0.07455	SLE
102743687	4	14267	3.50429e-10	0.027787	-0.174353	ebi-a-GCST003156	rs13136219	0.3797	SLE
149202268	5	14267	7.10559e-20	0.0781665	-0.71335	ebi-a-GCST003156	rs1078324	0.0497	SLE
133428601	5	14267	3.71048e-10	0.0603977	0.378436	ebi-a-GCST003156	rs4388254	0.07058	SLE
159879978	5	14267	2.60136e-14	0.0292964	-0.223144	ebi-a-GCST003156	rs2431697	0.4314	SLE
150457771	5	14267	2.18978e-18	0.03174	0.277632	ebi-a-GCST003156	rs6889239	0.2575	SLE
31940897	6	14267	2.92415e-102	0.0432319	0.928219	ebi-a-GCST003156	rs389884	0.07356	SLE
32632457	6	14267	1.28145e-38	0.0351961	0.457425	ebi-a-GCST003156	rs9274357	0.2237	SLE
106574794	6	14267	3.10814e-12	0.0296891	-0.207014	ebi-a-GCST003156	rs7768653	0.5984	SLE
31444187	6	14267	2.48416e-08	0.120793	-0.673345	ebi-a-GCST003156	rs12524498	0.01093	SLE
138243739	6	14267	3.37676e-18	0.0755941	0.65752	ebi-a-GCST003156	rs58721818	0.02485	SLE
31010047	6	14267	2.66073e-41	0.0689573	0.928219	ebi-a-GCST003156	rs150180633	0.0169	SLE
31220203	6	14267	3.27439e-10	0.0613604	-0.385662	ebi-a-GCST003156	rs28361029		SLE
128585616	7	14267	1.8608e-45	0.041539	0.587787	ebi-a-GCST003156	rs35000415	0.1004	SLE
11339965	8	14267	4.83393e-18	0.0320694	0.277632	ebi-a-GCST003156	rs2736332	0.2694	SLE
55511676	8	14267	1.64286e-34	0.0286208	-0.350657	ebi-a-GCST003156	rs7823055	0.5765	SLE
63825561	10	14267	4.18572e-08	0.0332532	0.182322	ebi-a-GCST003156	rs7899626	0.3628	SLE
50025396	10	14267	8.60399e-11	0.0287118	-0.18633	ebi-a-GCST003156	rs7097397	0.3956	SLE
625085	11	14267	2.96825e-11	0.0335647	-0.223144	ebi-a-GCST003156	rs58688157	0.2684	SLE
35101738	11	14267	2.93224e-11	0.0280198	0.18633	ebi-a-GCST003156	rs353608	0.5477	SLE
5012503	12	14267	9.10542e-09	0.124134	-0.71335	ebi-a-GCST003156	rs73050535	0.02982	SLE
111973358	12	14267	3.50679e-08	0.0294736	-0.162519	ebi-a-GCST003156	rs597808	0.5338	SLE
31276811	16	14267	5.0269e-48	0.0399866	0.582216	ebi-a-GCST003156	rs1143679	0.1312	SLE
31351259	16	14267	5.65458e-36	0.0365295	0.457425	ebi-a-GCST003156	rs28834423	0.1829	SLE
85966683	16	14267	5.4275e-17	0.0375683	-0.314711	ebi-a-GCST003156	rs13332649	0.1978	SLE
38007190	17	14267	2.23172e-08	0.0840342	0.470004	ebi-a-GCST003156	rs143123127	0.03082	SLE
10459969	19	14267	3.60994e-13	0.0324266	-0.235722	ebi-a-GCST003156	rs35251378	0.2694	SLE
55763262	19	14267	4.39623e-08	0.0574903	-0.314711	ebi-a-GCST003156	rs73068668	0.09543	SLE
21984379	22	14267	2.88138e-14	0.0345055	0.262364	ebi-a-GCST003156	rs3747093	0.2018	SLE

## Sheet: Table S6
Table S6. Summary information on the SNPs used as instruments variables of T1D
chr.exposure	pos.exposure	beta.exposure	se.exposure	pval.exposure	samplesize.exposure	id.exposure	SNP	eaf.exposure	exposure
1	114303808	0.666685	0.0370344	1.89e-72	17685	ebi-a-GCST90000529	rs6679677	0.09145	T1D
1	206939904	-0.176552	0.0322297	4.3e-08	17685	ebi-a-GCST90000529	rs3024505	0.168	T1D
1	172715702	-0.227462	0.0361848	3.25e-10	17685	ebi-a-GCST90000529	rs78037977	0.1183	T1D
2	100764004	-0.144031	0.0229026	3.2e-10	17685	ebi-a-GCST90000529	rs13415465	0.3797	T1D
2	163110536	0.155003	0.0229948	1.58e-11	17685	ebi-a-GCST90000529	rs2111485	0.6024	T1D
2	204734487	0.187758	0.023269	7.09e-16	17685	ebi-a-GCST90000529	rs231779	0.3529	T1D
4	122902469	0.144032	0.0230277	3.98e-10	17685	ebi-a-GCST90000529	rs11938508	0.506	T1D
6	32408917	1.82907	0.0507925	1e-200	17685	ebi-a-GCST90000529	rs3129880	0.7664	T1D
6	31353417	0.867937	0.030985	1.18e-172	17685	ebi-a-GCST90000529	rs9266775	0.08946	T1D
6	32752139	-0.634297	0.0322993	7.31e-86	17685	ebi-a-GCST90000529	rs719654	0.2247	T1D
6	27688809	0.31845	0.0245153	1.4e-38	17685	ebi-a-GCST90000529	rs9468204	0.2366	T1D
6	31380787	-0.587305	0.0539422	1.32e-27	17685	ebi-a-GCST90000529	rs67140765	0.05964	T1D
6	32652979	-1.29171	0.0344348	1e-200	17685	ebi-a-GCST90000529	rs28746962	0.2386	T1D
6	32972690	-0.17977	0.0314301	1.07e-08	17685	ebi-a-GCST90000529	rs592625	0.1352	T1D
6	33784105	-0.215666	0.0271179	1.82e-15	17685	ebi-a-GCST90000529	rs62397561	0.2863	T1D
6	29750776	-0.214578	0.0366778	4.91e-09	17685	ebi-a-GCST90000529	rs9468618	0.132105	T1D
6	90880393	0.195587	0.0285564	7.43e-12	17685	ebi-a-GCST90000529	rs10944479	0.1869	T1D
9	4287211	-0.131302	0.0221532	3.08e-09	17685	ebi-a-GCST90000529	rs7024686	0.4652	T1D
10	6096667	-0.407803	0.0400993	2.7e-24	17685	ebi-a-GCST90000529	rs12722496	0.07853	T1D
11	103833560	0.131927	0.0228193	7.41e-09	17685	ebi-a-GCST90000529	rs1487916	0.3887	T1D
11	2182224	0.813401	0.0328454	2.16e-135	17685	ebi-a-GCST90000529	rs689	0.7256	T1D
12	56474480	-0.235657	0.0230788	1.77e-24	17685	ebi-a-GCST90000529	rs4759229	0.664	T1D
12	111865049	-0.26601	0.0230222	7e-31	17685	ebi-a-GCST90000529	rs7310615	0.5348	T1D
13	75841893	0.133753	0.022926	5.41e-09	17685	ebi-a-GCST90000529	rs9600451	0.4254	T1D
14	69258841	0.149268	0.0240294	5.23e-10	17685	ebi-a-GCST90000529	rs927292	0.6769	T1D
15	79237293	-0.261465	0.0398964	5.62e-11	17685	ebi-a-GCST90000529	rs2289702	0.1054	T1D
16	28506428	0.222076	0.0336273	4e-11	17685	ebi-a-GCST90000529	rs151233	0.1342	T1D
16	75236763	0.258682	0.0379206	9e-12	17685	ebi-a-GCST90000529	rs55993634	0.08748	T1D
16	11194771	-0.199659	0.0235221	2.1e-17	17685	ebi-a-GCST90000529	rs12927355	0.325	T1D
17	57277978	-0.486288	0.0710328	7.6e-12	17685	ebi-a-GCST90000529	rs144451833	0.04274	T1D
17	38775476	0.126685	0.0229105	3.21e-08	17685	ebi-a-GCST90000529	rs9911533	0.5974	T1D
18	12777325	-0.253723	0.0300717	3.25e-17	17685	ebi-a-GCST90000529	rs7237497	0.8618	T1D
18	67528430	-0.122841	0.0221911	3.1e-08	17685	ebi-a-GCST90000529	rs1790946	0.5219	T1D
19	499978	0.185982	0.0281312	3.81e-11	17685	ebi-a-GCST90000529	rs12982646	0.2704	T1D
20	1610551	0.13141	0.0237435	3.12e-08	17685	ebi-a-GCST90000529	rs2281808	0.6571	T1D
21	43836010	0.164331	0.0224537	2.5e-13	17685	ebi-a-GCST90000529	rs80054410	0.3569	T1D
22	30477589	-0.167344	0.0222857	5.96e-14	17685	ebi-a-GCST90000529	rs4820827	0.6014	T1D

## Sheet: Table S7
Table S7. Summary information on the SNPs used as instruments variables of UC
se.exposure	beta.exposure	chr.exposure	pos.exposure	pval.exposure	samplesize.exposure	id.exposure	SNP	eaf.exposure	exposure
0.016	-0.1168	1	2496649	2.53221e-13	45975	ebi-a-GCST004133	rs7544646	0.4692	UC
0.0209	0.21	1	206943968	7.45762e-24	45975	ebi-a-GCST004133	rs3024493	0.166	UC
0.0178	-0.1587	1	20142413	3.90931e-19	45975	ebi-a-GCST004133	rs3820330	0.3002	UC
0.0358	-0.483	1	67705958	1.9948e-41	45975	ebi-a-GCST004133	rs11209026	0.06163	UC
0.016	-0.1569	1	161469054	1.16788e-22	45975	ebi-a-GCST004133	rs6658353	0.5119	UC
0.0178	-0.1448	1	200877562	4.26678e-16	45975	ebi-a-GCST004133	rs7554511	0.2734	UC
0.021	-0.1389	1	8180210	3.42137e-11	45975	ebi-a-GCST004133	rs7523335	0.169	UC
0.0229	0.1375	1	200105746	1.798e-09	45975	ebi-a-GCST004133	rs2816954	0.839	UC
0.0203	0.1818	1	20140036	2.90269e-19	45975	ebi-a-GCST004133	rs1317209	0.1809	UC
0.0264	0.1605	1	151757843	1.295e-09	45975	ebi-a-GCST004133	rs79051659	0.1044	UC
0.0159	-0.2217	1	20227723	2.61397e-44	45975	ebi-a-GCST004133	rs4654925		UC
0.0161	0.1597	2	61204641	3.0311e-23	45975	ebi-a-GCST004133	rs7608697	0.3628	UC
0.0166	0.1054	2	199638507	2.093e-10	45975	ebi-a-GCST004133	rs55905347	0.3668	UC
0.0171	0.1226	2	199852010	8.08351e-13	45975	ebi-a-GCST004133	rs62180181	0.2773	UC
0.0167	0.1433	2	241574401	1.18987e-17	45975	ebi-a-GCST004133	rs4676408	0.5119	UC
0.0223	-0.1299	2	228670476	6.08597e-09	45975	ebi-a-GCST004133	rs1811711	0.1799	UC
0.0168	0.1593	3	49714225	2.17721e-21	45975	ebi-a-GCST004133	rs1131095	0.3241	UC
0.0171	0.1714	5	158829294	9.72971e-24	45975	ebi-a-GCST004133	rs755374	0.327	UC
0.0206	-0.1223	5	554211	2.89401e-09	45975	ebi-a-GCST004133	rs72704802	0.1759	UC
0.0166	0.0974	5	134451465	4.61796e-09	45975	ebi-a-GCST004133	rs17715902	0.3419	UC
0.0228	0.1318	5	40347469	7.86901e-09	45975	ebi-a-GCST004133	rs6889364	0.1352	UC
0.0159	0.09	5	149605994	1.54e-08	45975	ebi-a-GCST004133	rs17656349	0.5646	UC
0.0171	0.0944	5	176790162	3.26896e-08	45975	ebi-a-GCST004133	rs67111717	0.3479	UC
0.0184	-0.1102	6	29941617	1.963e-09	45975	ebi-a-GCST004133	rs9260809	0.4026	UC
0.028	0.2486	6	32044834	6.53582e-19	45975	ebi-a-GCST004133	rs9267798	0.06759	UC
0.0173	-0.3495	6	32578127	4.20049e-91	45975	ebi-a-GCST004133	rs9271176	0.6769	UC
0.0165	-0.1468	6	32583653	4.64943e-19	45975	ebi-a-GCST004133	rs28383224	0.6093	UC
0.0584	0.5033	6	31030303	6.57506e-18	45975	ebi-a-GCST004133	rs3734851	0.01889	UC
0.0436	0.2944	6	111943234	1.48388e-11	45975	ebi-a-GCST004133	rs13200059	0.03479	UC
0.0188	0.1486	6	137959235	2.6903e-15	45975	ebi-a-GCST004133	rs6933404	0.169	UC
0.0531	-0.3066	6	19781009	7.59294e-09	45975	ebi-a-GCST004133	rs113986290	0.02783	UC
0.0179	-0.1206	7	2788912	1.46893e-11	45975	ebi-a-GCST004133	rs798506	0.2773	UC
0.0158	0.0995	7	128573967	3.23199e-10	45975	ebi-a-GCST004133	rs4728142	0.4493	UC
0.016	-0.1214	7	107445727	3.28473e-14	45975	ebi-a-GCST004133	rs989960	0.4364	UC
0.016	-0.1512	7	107486902	4.10677e-21	45975	ebi-a-GCST004133	rs10272963	0.4135	UC
0.0166	-0.167	9	4984530	9.65162e-24	45975	ebi-a-GCST004133	rs1887428	0.6282	UC
0.017	0.1332	9	117579457	4.41774e-15	45975	ebi-a-GCST004133	rs10817678	0.669	UC
0.016	0.1335	9	139272502	6.4998e-17	45975	ebi-a-GCST004133	rs3812565	0.3549	UC
0.016	0.1276	10	64445564	1.32709e-15	45975	ebi-a-GCST004133	rs10761659	0.503	UC
0.0239	-0.1342	10	27179596	1.83802e-08	45975	ebi-a-GCST004133	rs7911117	0.1511	UC
0.0159	-0.1525	10	101293468	6.70656e-22	45975	ebi-a-GCST004133	rs7911680	0.504	UC
0.0159	0.1252	11	76281593	2.80414e-15	45975	ebi-a-GCST004133	rs2212434	0.4414	UC
0.0169	-0.1063	11	114428783	2.82599e-10	45975	ebi-a-GCST004133	rs2045241	0.335	UC
0.0161	0.1889	12	68492980	7.33162e-32	45975	ebi-a-GCST004133	rs12825700	0.3598	UC
0.0202	0.1571	13	27536972	6.57658e-15	45975	ebi-a-GCST004133	rs1359946	0.1899	UC
0.0184	0.1078	15	67455630	4.66101e-09	45975	ebi-a-GCST004133	rs56062135	0.2147	UC
0.02	-0.1174	16	23847062	4.14e-09	45975	ebi-a-GCST004133	rs11645239	0.1909	UC
0.0189	0.1071	16	68587692	1.414e-08	45975	ebi-a-GCST004133	rs7203363	0.7913	UC
0.0214	0.1357	16	86009740	2.18499e-10	45975	ebi-a-GCST004133	rs16940186	0.175	UC
0.0229	-0.1627	17	70611194	1.15107e-12	45975	ebi-a-GCST004133	rs113846785		UC
0.0158	0.1365	17	38043649	5.61953e-18	45975	ebi-a-GCST004133	rs12936409	0.4722	UC
0.0219	0.147	17	40759937	2.01419e-11	45975	ebi-a-GCST004133	rs11651246	0.1491	UC
0.0204	0.1548	19	33754044	2.9181e-14	45975	ebi-a-GCST004133	rs10408351	0.2187	UC
0.0308	0.1759	19	10562802	1.08101e-08	45975	ebi-a-GCST004133	rs78064630	0.07555	UC
0.0163	0.1359	20	62329099	8.96603e-17	45975	ebi-a-GCST004133	rs6062496	0.5994	UC
0.017	0.1944	20	43065028	3.95185e-30	45975	ebi-a-GCST004133	rs6017342	0.5199	UC
0.0186	-0.2217	21	40466299	1.1051e-32	45975	ebi-a-GCST004133	rs2836881	0.2575	UC
0.016	-0.1177	21	45613825	1.77705e-13	45975	ebi-a-GCST004133	rs2838517	0.6163	UC
0.0161	-0.1227	21	16833222	2.22024e-14	45975	ebi-a-GCST004133	rs1736161	0.4414	UC
0.0227	-0.1494	22	39662480	5.10623e-11	45975	ebi-a-GCST004133	rs9611131	0.1501	UC
0.0179	-0.0988	22	30253256	3.54299e-08	45975	ebi-a-GCST004133	rs4993442	0.7266	UC
0.0158	0.1011	22	50439430	1.502e-10	45975	ebi-a-GCST004133	rs137845	0.5209	UC

## Sheet: Table S8
Table S8. Summary information on the SNPs used as instruments variables of alcohol-induced AP
chr.exposure	beta.exposure	pos.exposure	pval.exposure	samplesize.exposure	se.exposure	id.exposure	SNP	eaf.exposure	exposure
1	0.3415	99725907	2.18701e-06	218792	0.0721	finn-b-ALCOPANCACU	rs12569321	0.3208	Acohol-induced acute pancreatitis
3	0.44	108895618	4.58902e-06	218792	0.096	finn-b-ALCOPANCACU	rs1163344	0.1531	Acohol-induced acute pancreatitis
4	0.3126	83322591	4.99896e-06	218792	0.0685	finn-b-ALCOPANCACU	rs2069080	0.4276	Acohol-induced acute pancreatitis
5	0.8488	147235395	2.83302e-06	218792	0.1813	finn-b-ALCOPANCACU	rs116743228	0.041	Acohol-induced acute pancreatitis
7	1.014	143121476	1.046e-06	218792	0.2077	finn-b-ALCOPANCACU	rs187600325	0.03311	Acohol-induced acute pancreatitis
9	0.4034	126966961	3.68002e-06	218792	0.0872	finn-b-ALCOPANCACU	rs73584458	0.1871	Acohol-induced acute pancreatitis
9	1.0281	122211776	4.08903e-06	218792	0.2232	finn-b-ALCOPANCACU	rs117510065	0.02779	Acohol-induced acute pancreatitis
13	-2.3292	109496107	4.04697e-07	218792	0.4597	finn-b-ALCOPANCACU	rs437172	0.9916	Acohol-induced acute pancreatitis
16	0.3209	75255129	1.93602e-06	218792	0.0674	finn-b-ALCOPANCACU	rs11864719	0.5101	Acohol-induced acute pancreatitis
17	7.847	75258944	4.35402e-07	218792	1.553	finn-b-ALCOPANCACU	rs551326017	0.001342	Acohol-induced acute pancreatitis
20	1.2586	45657427	5.15798e-07	218792	0.2507	finn-b-ALCOPANCACU	rs78802481	0.02246	Acohol-induced acute pancreatitis

## Sheet: Table S9
Table S9. Summary information on the SNPs used as instruments variables of AP
chr.exposure	beta.exposure	pos.exposure	pval.exposure	se.exposure	samplesize.exposure	id.exposure	SNP	eaf.exposure	exposure
1	0.4979	15730633	1.57699e-07	0.095	198166	finn-b-K11_ACUTPANC	rs180841391	0.02181	Acute pancreatitis
2	0.1466	29801097	3.39399e-06	0.0316	198166	finn-b-K11_ACUTPANC	rs11676566	0.2375	Acute pancreatitis
2	0.3106	44066247	4.93197e-10	0.0499	198166	finn-b-K11_ACUTPANC	rs11887534	0.07951	Acute pancreatitis
5	0.4074	147235395	4.24405e-09	0.0694	198166	finn-b-K11_ACUTPANC	rs116743228	0.04105	Acute pancreatitis
5	0.6076	121842055	2.95801e-07	0.1185	198166	finn-b-K11_ACUTPANC	rs17371797	0.01462	Acute pancreatitis
7	-0.1291	155768778	2.174e-06	0.0273	198166	finn-b-K11_ACUTPANC	rs56219966	0.606	Acute pancreatitis
7	0.2677	142274732	2.80802e-06	0.0571	198166	finn-b-K11_ACUTPANC	rs2855881	0.9386	Acute pancreatitis
8	0.7481	135718062	1.649e-06	0.1561	198166	finn-b-K11_ACUTPANC	rs111506416	0.008509	Acute pancreatitis
9	0.5505	101077527	2.57401e-06	0.1171	198166	finn-b-K11_ACUTPANC	rs144220770	0.0144	Acute pancreatitis
16	-0.1341	15568243	8.683e-07	0.0273	198166	finn-b-K11_ACUTPANC	rs222140	0.3828	Acute pancreatitis
17	0.3014	60913166	1.17801e-06	0.062	198166	finn-b-K11_ACUTPANC	rs75657327	0.05012	Acute pancreatitis

## Sheet: Table S10
Table S10. Summary information on the SNPs used as instruments variables of alcohol induced CP
beta.exposure	pval.exposure	se.exposure	samplesize.exposure	chr.exposure	pos.exposure	id.exposure	SNP	eaf.exposure	exposure
0.685	1.69399e-06	0.1431	218792	2	16264820	finn-b-ALCOPANCCHRON	rs139547023	0.02944	Alcohol-induced chronic pancreatitis
-0.2125	4.854e-06	0.0465	218792	4	94729848	finn-b-ALCOPANCCHRON	rs10024195	0.4439	Alcohol-induced chronic pancreatitis
0.2261	2.56803e-06	0.0481	218792	5	38282557	finn-b-ALCOPANCCHRON	rs12152727	0.3729	Alcohol-induced chronic pancreatitis
0.8334	4.655e-06	0.182	218792	5	142803826	finn-b-ALCOPANCCHRON	rs139648785	0.01787	Alcohol-induced chronic pancreatitis
0.7311	4.28401e-09	0.1245	218792	5	147235395	finn-b-ALCOPANCCHRON	rs116743228	0.041	Alcohol-induced chronic pancreatitis
0.2745	8.60201e-09	0.0477	218792	7	142469942	finn-b-ALCOPANCCHRON	rs12534595	0.6078	Alcohol-induced chronic pancreatitis
0.5284	1.689e-07	0.101	218792	7	142613974	finn-b-ALCOPANCCHRON	rs12532408	0.05931	Alcohol-induced chronic pancreatitis
0.2488	3.94903e-06	0.0539	218792	7	46690901	finn-b-ALCOPANCCHRON	rs12702232	0.2521	Alcohol-induced chronic pancreatitis
1.0466	4.59801e-06	0.2284	218792	7	80730000	finn-b-ALCOPANCCHRON	rs184340344	0.01295	Alcohol-induced chronic pancreatitis
0.5352	8.80501e-07	0.1088	218792	10	130015596	finn-b-ALCOPANCCHRON	rs11016131	0.05401	Alcohol-induced chronic pancreatitis

[truncated: 1 more sheets: Table S11]
